# Supplementary material for: Unveiling the Genome of the Diploid Wild Sugarcane Relative Narenga porphyrocoma (Hance) Bor
Source: Int J Mol Sci. 2025 Jun 26;26(13):6124. doi: 10.3390/ijms26136124 (PMC12249692; doi:10.3390/ijms26136124)
Supplement: Supplementary file 1 [file ijms-26-06124-s001.zip]

Archive with 1 entries (1 files):
- ijms-3553143-supplementary.pdf
